# Supplementary material for: Protecting endangered megafauna through AI analysis of drone images in a low-connectivity setting: a case study from Namibia
Source: PeerJ. 2022 Aug 3;10:e13779. doi: 10.7717/peerj.13779 (PMC9356584; doi:10.7717/peerj.13779)
Supplement: Supplemental Information 1 — The script used to break the training images into tiles. Intended to be opened and run in a Jupyter notebooks environment. Relevant instructions for use are in the notebook itself. [file peerj-10-13779-s001.ipynb]

# %% [markdown]
# Tiler Notebook

Takes input images from a yolov5 structured directory of images and tiles them into smaller overlapping squares. Boundary boxes are maintained in the tiled images. 

The images and labels are assumed to be in a yolov5 directory structure as follows

```text
    - path
      - train (existing images and labels)
        - images
        - labels
      - val (existing images and labels)
        - images
        - labels
      - tiled_train (will be created, if this already exists, it will be overwitten by function call)
        - images
        - labels
        - empty_imgs
```

This notebook can be **run from anywhere** on the machine, just use a complete path as in the example.

### References

- The tiling itself is mostly stolen and modified from this repo and the accompanying article. 
  - GitHub repo ([link](https://github.com/slanj/yolo-tiling))
  - Medium article ([link](https://towardsdatascience.com/tile-slice-yolo-dataset-for-small-objects-detection-a75bf26f7fa2?gi=97fbf079fdec))
  - **We made the following IMPROVEMENTS to the code.**
    - Added multi-threading
      - Went from taking about 18.5 minutes to tile down to taking about 3.5
    - Configured to work with yolov5 style directories. Had been yolov4 style (images and labels were in same folder)
    - Added overlapped zones between tiles
    - Added better progress tracking (tqdm instead of a running list of files being processed)
    - Fixed a bug where sometimes a line was grabbed from the interection of polygons
    - Added robustness against errors in labeling from our side. It won't crahsh if given a zero height box anymore.
- This stackoverflow was very helpful wiht the multithreading ([link](https://stackoverflow.com/questions/5666576/show-the-progress-of-a-python-multiprocessing-pool-imap-unordered-call/40133278#40133278))


# %% [markdown]
## Do Imports & Define Functions

At a high level there is a function `tile_one_overlap()` that does most of the heavy lifting. It takes a path to an image and slices the referenced image up into tiles of `slice_size` by `slice_size` pixels. It saves the image and the corresponding yolo labels in the referenced directories that are passed in. Each tile overlaps its neighbor by `ol_size` pixels. The funciton also pads the image to be sliced with grey so that the tiles will evenly fit into the image. 

The wrapper function `tile_one_ol_multi_wrap` is just there to make the thing work with multi-threading.

The `tile_train_multi` function is what you'll actually call to run the notebook. You pass in the folder to tile, the size of the tiles, the overlap between adjacent tiles, and the number of threads to run on. (Passing nothing uses all CPUs)

# %% [code]
## Import Stuff

!python3 -m pip install -qr /workspace/yolo-tiling/requirements.txt

import pandas as pd
import numpy as np
from PIL import Image
from shapely.geometry import Polygon
import glob
import argparse
import os
import random
from tqdm import tqdm
from threading import Thread
from shutil import copyfile
import multiprocessing as mp


## Define functions

def get_pad_and_nsquares(oldwidth,oldheight,slice_size, ol_size):
    '''
    oldwidth - width of old (unpadded) image in pixels
    oldheight - height of old (unpadded) image in pixels
    slice_size - size of tiles in px (tiles are square)
    ol_size - size in px of the overlapped region between tiles
    
    returns tuple with:
        - htsquare - the height of the padded image in tiled squared (overlap included)
        - wdsquare - the width of the padded image in tiled squared (overlap included)
        - tbpad - the width of the padded border on the top and bottom of the image
        - lrpad - the width of the padded border on the left and right of the image
    '''

    htsquare = (oldheight - ol_size) // (slice_size - ol_size) + 1
    wdsquare = (oldwidth - ol_size) // (slice_size - ol_size) + 1
    
    tbpad = ((htsquare * slice_size - (htsquare-1) * ol_size) - oldheight + 1)//2
    lrpad = ((wdsquare * slice_size - (wdsquare-1) * ol_size) - oldwidth + 1)//2
    
    return (wdsquare, htsquare, tbpad, lrpad)

def map_tile_xy_to_orig(og_w, og_h, tile_sz, ol, tile_row, tile_col, tile_x, tile_y):
    '''
    Takes in coordinates in tile space and translates them to original image space
    y is 0 at top of the image and increases in the downward direction 
    x is 0 at left of the image and increases in the rightward direction
    
    inputs:
        og_w     - width of original (unpadded) image
        og_h     - height of original (unpadded) image
        tile_sz  - size of q square tile image in pixels
        ol       - overlap between adjacent tile images in pixels
        tile_row - row number of the tile of interest
        tile_col - column number of the tile of interest
        tile_x   - x value on tile of interest that we want to convert to original image space
        tile_y   - y value on tile of interest that we want to convert to original image space
    
    returns a tuple of (og_img_x, og_img_y, in_overlap) 
        og_img_x - the x on the tile point as in would be located in the original image
        og_img_y - the y on the tile point as it would be located in the original image
        in_ol    - a boolean True if the point passed is in the overlap zone, False if not
    '''
    
    w_tiles, h_tiles, tbpad, lrpad = get_pad_and_nsquares(og_w,og_h,tile_sz, ol)
    padded_img_x = tile_x + (tile_col * (tile_sz - ol)) # where x_tile maps to on padded image
    padded_img_y = tile_y + (tile_row * (tile_sz - ol)) # where y_tile maps to on padded image
    og_img_x = padded_img_x - lrpad
    og_img_y = padded_img_y - tbpad
    
    last_row, last_col = h_tiles - 1,  w_tiles - 1
    in_r_ol = (tile_x > (tile_sz - ol)) and (tile_col != last_col)
    in_l_ol = (tile_x < ol) and (tile_col != 0)
    in_t_ol = (tile_y > (tile_sz - ol)) and (tile_row != last_row)
    in_b_ol = (tile_y < ol) and (tile_row != 0)
    in_ol = in_r_ol or in_l_ol or in_t_ol or in_b_ol
    
    return (og_img_x, og_img_y, in_ol)

def tile_one_overlap(imname, labname, newpath, newlabpath, falsepath, slice_size, ol_size): #, ext):
    '''
    imname  - name of given image file with path ex. "/workspace/data/train/images/rhino-63.JPG"
    labname - name of a given label file with path ex. "/workspace/data/train/labels/rhino-63.txt"
    newpath - path to folder where image tiles that have bounded regions will be stored
    newlabpath - path to folder where labels associated with new image tiles will be stored
    falsepath - path to folder where image tiles that have no bounded regions will be stored
    slice_size - size of tiles in px (tiles are square)
    ol_size - size in px of the overlapped region between tiles
    
    returns a tuple with information about any "edge case" yolo boxes it encounters
    '''
        
    ext = "."+imname.split(".")[-1]
    
    im = Image.open(imname)
    imr = np.array(im, dtype=np.uint8)
    oldheight = imr.shape[0]
    oldwidth = imr.shape[1]
        
    ## Pad the image with grey such that we can evenly divide it into squares
    padcolor = 128
    
    wdsquare, htsquare ,tbpad, lrpad = get_pad_and_nsquares(oldwidth,oldheight,slice_size, ol_size)
    
    lrpadding = np.ones((oldheight,lrpad,3),dtype=np.uint8)*padcolor
    
    imr = np.hstack((lrpadding,imr,lrpadding))
    width = imr.shape[1]

    tbpadding = np.ones((tbpad, width,3),dtype=np.uint8)*padcolor
    
    imr = np.vstack((tbpadding,imr,tbpadding))
    height = imr.shape[0]
    
    labels = pd.read_csv(labname, sep=' ', names=['class', 'x1', 'y1', 'w', 'h'])

    # we need to rescale coordinates from 0-1 to real image height and width
    labels[['x1']] = labels[['x1']] * oldwidth + lrpad
    labels[['w']] = labels[['w']] * oldwidth
    labels[['y1']] = labels[['y1']] * oldheight + tbpad
    labels[['h']] = labels[['h']] * oldheight

    
    boxes = []
    badboxfound = ""  #empty string evaluates to false
    nonpolyfound = ""

    # convert bounding boxes to shapely polygons. We need to invert Y and find polygon vertices from center points
    for row in labels.iterrows():
        x1 = row[1]['x1'] - row[1]['w']/2
        y1 = (height - row[1]['y1']) - row[1]['h']/2
        x2 = row[1]['x1'] + row[1]['w']/2
        y2 = (height - row[1]['y1']) + row[1]['h']/2
        
        if x1 == x2 or y1 ==y2: 
            badboxfound = imname # will evaluate as True in conditionals
        else:
            boxes.append((int(row[1]['class']), Polygon([(x1, y1), (x2, y1), (x2, y2), (x1, y2)])))

    counter = 0
    # print('Image:', imname)
    # create tiles and find intersection with bounding boxes for each tile
    for i in range(htsquare):
        for j in range(wdsquare):
            x1 = j*(slice_size-ol_size)
            y1 = height - (i*(slice_size-ol_size))
            x2 = (j+1)*(slice_size-ol_size) + ol_size - 1
            y2 = height - ((i+1)*(slice_size-ol_size) + ol_size) + 1

            pol = Polygon([(x1, y1), (x2, y1), (x2, y2), (x1, y2)])
            imsaved = False
            slice_labels = []

            for box in boxes:
                if pol.intersects(box[1]):
                    inter = pol.intersection(box[1])
                    
                    if inter.geom_type != 'Polygon':
                        nonpolyfound = imname #pretty sure this would only happen if edge of bound is exactly on edge of tile
        
                    else:
                        
                        if not imsaved:
                            sliced = imr[height-y1:height-y2+1, x1:x2+1]
                            sliced_im = Image.fromarray(sliced)
                            filename = imname.split('/')[-1]
                            slice_path = newpath + "/" + filename.replace(ext, f'_{i}_{j}{ext}')                            
                            slice_labels_path = newlabpath + "/" + filename.replace(ext, f'_{i}_{j}.txt')                            
                            # print(slice_path)
                            sliced_im.save(slice_path)
                            imsaved = True                    

                        # get smallest rectangular polygon (with sides parallel to the coordinate axes) that contains the intersection
    #                         new_box = inter.envelope #Not sure envelope is needed. Sides should be parallel already
                        new_box = inter

                        # get central point for the new bounding box 
                        centre = new_box.centroid

                        # get coordinates of polygon vertices
                        x, y = new_box.exterior.coords.xy

                        # get bounding box width and height normalized to slice size
                        new_width = (max(x) - min(x)) / slice_size
                        new_height = (max(y) - min(y)) / slice_size

                        # we have to normalize central x and invert y for yolo format
                        new_x = (centre.coords.xy[0][0] - x1) / slice_size
                        new_y = (y1 - centre.coords.xy[1][0]) / slice_size

                        if (new_box.area/box[1].area) > 0.5:
                            counter += 1
                            slice_labels.append([box[0], new_x, new_y, new_width, new_height])

            if len(slice_labels) > 0:
                slice_df = pd.DataFrame(slice_labels, columns=['class', 'x1', 'y1', 'w', 'h'])
                # print(slice_df)
                slice_df.to_csv(slice_labels_path, sep=' ', index=False, header=False, float_format='%.6f')

            if not imsaved and falsepath:
                sliced = imr[height-y1:height-y2+1, x1:x2+1]
                sliced_im = Image.fromarray(sliced)
                filename = imname.split('/')[-1]
                slice_path = falsepath + "/" + filename.replace(ext, f'_{i}_{j}{ext}')                

                sliced_im.save(slice_path)
                # print('Slice without boxes saved')
                imsaved = True
    
    return (badboxfound,nonpolyfound)
                

def tile_one_ol_multi_wrap(args):
    '''
    arg - a single dict with all args for tile_one_overlap named as arguments taken by that function
    '''
    try:
        if os.path.isfile(args[1]):
            return tile_one_overlap(*args)
    except Exception as e: 
        print("Error on img",args[0])
        raise e

        
def tile_train_multi(path, slice_size, ol_size = 0, nthread = None):
    '''
    path       - abs path to folder containing train and val ex. /workspace/data
    slice_size - lenth in px of each side of tile (they're square)
    ol_size    - lenght in px of overlab petween tiles
    nthread    - number of threads to use when tiling out the images (if none, one for each available cpu) 
    
    assumed directory sturcture:
    - path
      - train (existing images and labels)
        - images
        - labels
      - val (existing images and labels)
        - images
        - labels
      - tiled_train (will be created)
        - images
        - labels
        - empty_imgs
    '''
    
    badboximgs = []
    nonpolyimgs = []
    
    ## Make strings for new directories
    train_img_path = path + "/train/images"
    train_lab_path = path + "/train/labels"
    tiled_path = path + "/tiled_train"
    tiled_good_img_path = tiled_path + "/images"
    tiled_empty_img_path = tiled_path + "/empty_imgs"
    tiled_lab_path = tiled_path + "/labels"
    
    ## Delete the old tiled directory if it exists and start a anew
    if os.path.isdir(path):
        ! rm -rf $tiled_path
    os.makedirs(tiled_good_img_path)
    os.makedirs(tiled_empty_img_path)
    os.makedirs(tiled_lab_path)
    
    ## Get list of existing path 
    og_train_list = os.listdir(train_img_path)
    
    ## Make iterables so that we can use pool.map function and multithread
    fimg = lambda x : train_img_path + "/" + x 
    imgfileiter = map(fimg, og_train_list)

    def flab(img):
        ext = img.split(".")[-1]
        return train_lab_path+"/"+img.replace(ext,"txt")
    labfileiter = map(flab, og_train_list)

    tgiplist = [tiled_good_img_path]*len(og_train_list)
    tlplist =  [tiled_lab_path]*len(og_train_list)
    teiplist = [tiled_empty_img_path]*len(og_train_list)
    sslist =   [slice_size]*len(og_train_list)
    olslist =  [ol_size]*len(og_train_list)
    
    inputtuplelist = list(zip(imgfileiter,labfileiter,tgiplist,tlplist,teiplist,sslist,olslist))
    
    norescount = 0
    
    p = mp.Pool(processes = nthread)
    
    for res in tqdm(p.imap_unordered(tile_one_ol_multi_wrap, inputtuplelist), total= len(inputtuplelist)):
        if res != None:
            if res[0]:
                badboximgs.append(res[0])
            if res[1]:
                nonpolyimgs.append(res[1])
        else:
            norescount += 1

    p.close()
    p.join()
    
        
    print(f"{norescount} background images (these are not tiled)")
    print()
    print("{} bad box images found (images processed with zero height boxes ignored)".format(len(badboximgs)))
    for img in badboximgs:
        print(img)
    print()
    print("{} nonpolygon interesections found (nothing wrong with this image just diagnostics for kevin)".format(len(nonpolyimgs)))
    for img in nonpolyimgs:
        print(img)
   
    return None

# %% [markdown]
## Call the function to tile the images

# %% [code]
working_dir = "/workspace/data"
tile_size = 512
overlap = 128
threads = None # passing None uses all available threads/CPUs

tile_train_multi(working_dir,tile_size, overlap, threads)

# %% [markdown]
## Combine Tiled and Un-Tiled Images in `train`

This creates an additional directory (`original_train`) and copies the images and labels from train into it before adding the images and labels in `tiled_train` that we created from tiling into the `train` directory

# %% [markdown]
#### Combine tiled images and untiled images into `train` folder

# %% [code]
## Make a copy of the original training data, if we already have it, make sure that's what in train folde before combining
if not os.path.isdir(working_dir+"/original_train"):
    ! cp -r $working_dir/train $working_dir/original_train
else:
    ! rm -rf $working_dir/train
    ! cp -r $working_dir/original_train $working_dir/train

## combine the tiled images and labels into the train folder with the original training images 
! cp -r $working_dir/tiled_train/images/* $working_dir/train/images/
! cp -r $working_dir/tiled_train/labels/* $working_dir/train/labels/

# %% [markdown]
## See if I can get the original bounding boxes back out of my tiled images

# %% [code]
def consolidate_boxes():
    pass

# %% [markdown]
## Optional: Return the `train` folder to its original state

# %% [markdown]
#### Return the `train` folder to its original state (de-combine)

# %% [code]
if os.path.isdir(working_dir+"/original_train"):
    ! rm -rf $working_dir/train
    ! cp -r $working_dir/original_train $working_dir/train
    
    # ## Optionally delete original_train when you're done 
    # # You probably DON'T want to do this
    # # ! rm -rf $working_dir/original_train

# %% [markdown]
## Optional: Testing Code

# %% [markdown]
#### Test the point mapper mapping back to orig space. 

# %% [code]
def test_tile_map_on_image(img_w_path, slice_size, ol_size, dot_density):
    '''
    Test the tile point mapping function on a single image. The image will get covered with points where
    the hypothetical tiles would be. Corner points for tiles will be blue on the image. Points in overlap
    will be red. Non overlap region points will be green.
    
    inputs
        - img_w_path - The complete path to the image file we'll be testing
    '''
    
    ## Read in image
    im = Image.open(img_w_path)
    imr = np.array(im, dtype=np.uint8)
    oldheight = imr.shape[0]
    oldwidth = imr.shape[1]
    
    wdsquare, htsquare ,tbpad, lrpad = get_pad_and_nsquares(oldwidth,oldheight,slice_size, ol_size)
    
    ## Create some colors
    red = [255,0,0]
    green = [0,255,0]
    blue = [0,0,255]
    
    ## Add some colored points to the figure
    for ii in range(wdsquare):
        for jj in range(htsquare):
            for kk in range(slice_size//dot_density):
                for ll in range(slice_size//dot_density):
                    og_img_x, og_img_y, in_ol = map_tile_xy_to_orig(oldwidth,
                                                oldheight, slice_size, ol_size, 
                                                jj, ii, kk*dot_density, ll*dot_density)
                    
                    if (og_img_x >= 0) and (og_img_x < oldwidth) and (og_img_y >=0) and (og_img_y < oldheight):
                        if in_ol:
                            imr[og_img_y,og_img_x] = red
                        else:
                            imr[og_img_y,og_img_x] = green
            
            corners = [(0,0), (0,slice_size-1), (slice_size-1, 0), (slice_size-1, slice_size-1)]
            for corner in corners:
                og_img_x, og_img_y, _ = map_tile_xy_to_orig(oldwidth,
                                            oldheight, slice_size, ol_size, 
                                            jj, ii, corner[0], corner[1])
                if (og_img_x >= 0) and (og_img_x < oldwidth) and (og_img_y >=0) and (og_img_y < oldheight):
                    imr[og_img_y,og_img_x] = blue

    ext = "." + img_w_path.split(".")[-1]
    test_image = Image.fromarray(imr)
    test_path = img_w_path.replace(ext, f'_dottest{ext}')                            
    # print(slice_path)
    test_image.save(test_path)

test_tile_map_on_image("/workspace/test_data/train/images/Blank_Test.JPG",512,128,10)

# %% [code]
def SCRATCH():
    a = np.array([[1,2,3],[4,5,6]])
    print(a[1,0]) #(should be "4", row 1, col 0)
SCRATCH()

# %% [code]
