# Supplementary material for: Protecting endangered megafauna through AI analysis of drone images in a low-connectivity setting: a case study from Namibia
Source: PeerJ. 2022 Aug 3;10:e13779. doi: 10.7717/peerj.13779 (PMC9356584; doi:10.7717/peerj.13779)
Supplement: Supplemental Information 2 — A text file required by TileNoteBook.ipynb that contains a list of the python libraries that are required for that script to work. [file peerj-10-13779-s002.txt]

# pip install -r requirements.txt

# base ----------------------------------------
matplotlib>=3.2.2
numpy>=1.18.5
opencv-python>=4.1.2
Pillow
PyYAML>=5.3.1
scipy>=1.4.1
torch>=1.7.0
torchvision>=0.8.1
tqdm>=4.41.0

# logging -------------------------------------
tensorboard>=2.4.1
# wandb

# plotting ------------------------------------
seaborn>=0.11.0
pandas

# export --------------------------------------
# coremltools>=4.1
# onnx>=1.9.0
# scikit-learn==0.19.2  # for coreml quantization

# extras --------------------------------------
# Cython  # for pycocotools https://github.com/cocodataset/cocoapi/issues/172
# pycocotools>=2.0  # COCO mAP
# albumentations>=1.0.3
thop  # FLOPs computation

# tiling--------------------------------------
Shapely
